# Supplementary material for: Electroacupuncture negatively regulates the Nesfatin-1/ERK/CREB pathway to alleviate HPA axis hyperactivity and anxiety-like behaviors caused by surgical trauma
Source: Chin Med. 2024 Aug 17;19:108. doi: 10.1186/s13020-024-00974-2 (PMC11330601; doi:10.1186/s13020-024-00974-2)
Supplement: Supplementary file 1 — Supplementary Material 1. [file 13020_2024_974_MOESM1_ESM.xlsx]

## Sheet: Fig1
B	F (2, 15) = 46.35	P<0.0001	Intact vs. HT P<0.0001	HT vs. HT+EA P=0.0009
C	F (2, 15) = 82.33	P<0.0001	Intact vs. HT P<0.0001	HT vs. HT+EA P<0.0001
D	F (2, 15) = 7.147	P=0.0066	Intact vs. HT P=0.0064	HT vs. HT+EA P=0.0183
E	F (2, 15) = 4.365	P=0.0321	Intact vs. HT P=0.0384	HT vs. HT+EA P=0.0488
H	F (2, 21) = 22.52	P<0.0001	Intact vs. HT P<0.0001	HT vs. HT+EA P=0.0206
I	F (2, 21) = 34.59	P<0.0001	Intact vs. HT P<0.0001	HT vs. HT+EA P=0.0506
J	F (2, 21) = 5.589	P=0.0113	Intact vs. HT P=0.0098	HT vs. HT+EA P=0.0362
K	F (2, 21) = 14.85	P<0.0001	Intact vs. HT P<0.0001	HT vs. HT+EA P=0.0014
L	F (2, 21) = 15.03	P<0.0001	Intact vs. HT P<0.0001	HT vs. HT+EA P=0.0305
M	F (2, 21) = 19.30	P<0.0001	Intact vs. HT P<0.0001	HT vs. HT+EA P=0.0170
N	F (2, 21) = 27.25	P<0.0001	Intact vs. HT P<0.0001	HT vs. HT+EA P=0.0038
O	F (2, 21) = 22.47	P<0.0001	Intact vs. HT P<0.0001	HT vs. HT+EA P=0.0236

## Sheet: Fig2
B	F (2, 6) = 117.9	P<0.0001	Intact vs. HT P<0.0001	HT vs. HT+EA P<0.0001
C	F (2, 6) = 503.2	P<0.0001	Intact vs. HT P<0.0001	HT vs. HT+EA P<0.0001
D	F (2, 15) = 5.251	P=0.0187	Intact vs. HT P=0.0213	HT vs. HT+EA P=0.0335
E	F (2, 15) = 16.21	P=0.0002	Intact vs. HT P=0.0003	HT vs. HT+EA P=0.0005
G	F (2, 9) = 20.83	P=0.0004	Intact vs. HT P=0.0004	HT vs. HT+EA P=0.0012
H	F (2, 9) = 7.863	P=0.0106	Intact vs. HT P=0.0085	HT vs. HT+EA P=0.0349
I	F (2, 9) = 21.79	P=0.0004	Intact vs. HT P=0.0007	HT vs. HT+EA P=0.0005

## Sheet: Fig3
C	Inteaction F (1, 14) = 8.614 P=0.0109	AAV-mCherry:Control vs. AAV-mCherry:HT	p=0.0056
		AAV-mCherry:Control vs. AAV-shRNA:Control	p=0.2053
		AAV-mCherry:Control vs. AAV-shRNA:HT	p=0.3075
		AAV-mCherry:HT vs. AAV-shRNA:Control	p<0.0001
		AAV-mCherry:HT vs. AAV-shRNA:HT	p<0.0001
		AAV-shRNA:Control vs. AAV-shRNA:HT	p>0.9999
D	Interaction F (1, 12) = 5.614 P=0.0354	AAV-mCherry:Control vs. AAV-mCherry:HT	p=0.0016
		AAV-mCherry:Control vs. AAV-shRNA:Control	p>0.9999
		AAV-mCherry:Control vs. AAV-shRNA:HT	p=0.0016
		AAV-mCherry:HT vs. AAV-shRNA:Control	p=0.0017
		AAV-mCherry:HT vs. AAV-shRNA:HT	p=0.0348
		AAV-shRNA:Control vs. AAV-shRNA:HT	p=0.503
E	Inteaction F (1, 20) = 12.72 P=0.0019	AAV-mCherry:Control vs. AAV-mCherry:HT	p=0.007
		AAV-mCherry:Control vs. AAV-shRNA :Control	p=0.9641
		AAV-mCherry:Control vs. AAV-shRNA :HT	p=0.9984
		AAV-mCherry:HT vs. AAV-shRNA :Control	p=0.0445
		AAV-mCherry:HT vs. AAV-shRNA :HT	p=0.0025
		AAV-shRNA :Control vs. AAV-shRNA :HT	p=0.7783
F	Inteaction F (1, 20) = 7.459 P=0.0129	AAV-mCherry:Control vs. AAV-mCherry:HT	p=0.0163
		AAV-mCherry:Control vs. AAV-shRNA:Control	p=0.1307
		AAV-mCherry:Control vs. AAV-shRNA:HT	p=0.0461
		AAV-mCherry:HT vs. AAV-shRNA:Control	p<0.0001
		AAV-mCherry:HT vs. AAV-shRNA:HT	p<0.0001
		AAV-shRNA:Control vs. AAV-shRNA:HT	p=0.9494
G	Inteaction F (1, 14) = 7.174 P=0.0180	AAV-mCherry:Control vs. AAV-mCherry:HT	p=0.0017
		AAV-mCherry:Control vs. AAV-shRNA:Control	p=0.9993
		AAV-mCherry:Control vs. AAV-shRNA:HT	p=0.7319
		AAV-mCherry:HT vs. AAV-shRNA:Control	p=0.0009
		AAV-mCherry:HT vs. AAV-shRNA:HT	p=0.0076
		AAV-shRNA:Control vs. AAV-shRNA:HT	p=0.6203
H	Interaction F (1, 12) = 4.398 P=0.0578	AAV-mCherry:Control vs. AAV-mCherry:HT	p=0.0021
		AAV-mCherry:Control vs. AAV-shRNA:Control	p=0.6525
		AAV-mCherry:Control vs. AAV-shRNA:HT	p=0.9057
		AAV-mCherry:HT vs. AAV-shRNA:Control	p=0.0003
		AAV-mCherry:HT vs. AAV-shRNA:HT	p=0.0065
		AAV-shRNA:Control vs. AAV-shRNA:HT	p=0.2996
J	Inteacton F (1, 28) = 5.327 P=0.0286	AAV-mCherry:Control vs. AAV-mCherry:HT	p=0.0062
		AAV-mCherry:Control vs. AAV-shRNA:Control	p=0.999
		AAV-mCherry:Control vs. AAV-shRNA:HT	p=0.9643
		AAV-mCherry:HT vs. AAV-shRNA:Control	p=0.018
		AAV-mCherry:HT vs. AAV-shRNA:HT	p=0.0475
		AAV-shRNA:Control vs. AAV-shRNA:HT	p=0.9992
K	Inteaction F (1, 28) = 23.50 P<0.0001	AAV-mCherry:Control vs. AAV-mCherry:HT	p<0.0001
		AAV-mCherry:Control vs. AAV-shRNA:Control	p=0.7243
		AAV-mCherry:Control vs. AAV-shRNA:HT	p=0.0042
		AAV-mCherry:HT vs. AAV-shRNA:Control	p<0.0001
		AAV-mCherry:HT vs. AAV-shRNA:HT	p<0.0001
		AAV-shRNA:Control vs. AAV-shRNA:HT	p=0.112
L	Inteaction F (1, 28) = 1.863 P=0.1831	AAV-mCherry:Control vs. AAV-mCherry:HT	p=0.0104
		AAV-mCherry:Control vs. AAV-shRNA:Control	p=0.0909
		AAV-mCherry:Control vs. AAV-shRNA:HT	p=0.7627
		AAV-mCherry:HT vs. AAV-shRNA:Control	p<0.0001
		AAV-mCherry:HT vs. AAV-shRNA:HT	p=0.0008
		AAV-shRNA:Control vs. AAV-shRNA:HT	p=0.4683
M	Inteaction F (1, 28) = 2.185 P=0.1505	AAV-mCherry:Control vs. AAV-mCherry:HT	p=0.0012
		AAV-mCherry:Control vs. AAV-shRNA:Control	p=0.9999
		AAV-mCherry:Control vs. AAV-shRNA:HT	p=0.1809
		AAV-mCherry:HT vs. AAV-shRNA:Control	p=0.001
		AAV-mCherry:HT vs. AAV-shRNA:HT	p=0.16
		AAV-shRNA:Control vs. AAV-shRNA:HT	p=0.16
N	Inteaction F (1, 28) = 1.266 P=0.2701	AAV-mCherry:Control vs. AAV-mCherry:HT	p=0.0449
		AAV-mCherry:Control vs. AAV-shRNA:Control	p>0.9999
		AAV-mCherry:Control vs. AAV-shRNA:HT	p=0.6076
		AAV-mCherry:HT vs. AAV-shRNA:Control	p=0.0504
		AAV-mCherry:HT vs. AAV-shRNA:HT	p=0.4286
		AAV-shRNA:Control vs. AAV-shRNA:HT	p=0.6395
O	Inteaction F (1, 28) = 0.8097 P=0.3759	AAV-mCherry:Control vs. AAV-mCherry:HT	p=0.0274
		AAV-mCherry:Control vs. AAV-shRNA:Control	p=0.8757
		AAV-mCherry:Control vs. AAV-shRNA:HT	p=0.0863
		AAV-mCherry:HT vs. AAV-shRNA:Control	p=0.1357
		AAV-mCherry:HT vs. AAV-shRNA:HT	p=0.953
		AAV-shRNA:Control vs. AAV-shRNA:HT	p=0.3309

## Sheet: Fig4
C	t=4.574, df=13	p=0.0005
D	t=4.259, df=14	p=0.0008
E	t=4.814, df=10	p=0.0007
F	t=4.760, df=10	p=0.0008
G	t=4.046, df=13	p=0.0014
H	t=4.430, df=10	p=0.0013
J	t=0.6186, df=16	p=0.5449
K	t=1.451, df=16	p=0.1662
L	t=2.247, df=16	p=0.0391
M	t=1.844, df=16	p=0.0838
N	t=4.473, df=16	p=0.0004
O	t=2.477, df=16	p=0.0248
P	t=2.235, df=14	p=0.0422
Q	t=0.8039, df=14	p=0.4349

## Sheet: Fig5
C	F (2, 9) = 271.2	P<0.0001	NC vs.Plasmid-NC P=0.9987	Plasmid-Nesfatin-1 vs. Plasmid-NC P<0.0001
D	F (2, 9) = 5.239	P=0.0310	NC vs.Plasmid-NC P=0.9717	Plasmid-Nesfatin-1 vs. Plasmid-NC P=0.0345
E	F (2, 9) = 10.39	P=0.0046	NC vs.Plasmid-NC P=0.5419	Plasmid-Nesfatin-1 vs. Plasmid-NC P=0.0178
F	F (2, 9) = 14.46	P=0.0015	NC vs.Plasmid-NC P=0.8229	Plasmid-Nesfatin-1 vs. Plasmid-NC P=0.0037
I	F (2, 9) = 8.074	P=0.0098	NC vs.sh Nesfatin-1 P=0.7225	sh Nesfatin-1 vs. sh NC P=0.0085
J	F (2, 9) = 8.916	P=0.0073	NC vs.sh Nesfatin-1 P=0.0775	sh Nesfatin-1 vs. sh NC P=0.0046
K	F (2, 9) = 5.774	P=0.0244	NC vs.sh Nesfatin-1 P=0.4031	sh Nesfatin-1 vs. sh NC P=0.0165
L	F (2, 9) = 9.921	P=0.0053	NC vs.sh Nesfatin-1 P=0.0521	sh Nesfatin-1 vs. sh NC P=0.0033

## Sheet: Fig7
A	t=2.493, df=10	p=0.0318
B	t=2.575, df=10	p=0.0276
D	F (2, 9) = 18.76	P=0.0006	NC vs.Plasmid-NC P=0.9416	Plasmid-Nesfatin-1 vs. Plasmid-NC P=0.0012
E	F (2, 9) = 4.749	P=0.0391	NC vs.Plasmid-NC P=0.9664	Plasmid-Nesfatin-1 vs. Plasmid-NC P=0.0423
G	F (4, 10) = 6.690	P=0.0069	Plasmid-NC vs. Plasmid-Nesfatin-1	p=0.0046
			Plasmid-Nesfatin-1 vs. Column C	p=0.0087
			Plasmid-Nesfatin-1 vs. Column D	p=0.0478
			Plasmid-Nesfatin-1 vs. Column E	p=0.3547
H	F (4, 10) = 10.80	P=0.0012	Plasmid-NC vs. Plasmid-Nesfatin-1	p=0.0009
			Plasmid-Nesfatin-1 vs. Column C	p=0.0362
			Plasmid-Nesfatin-1 vs. Column D	p=0.2658
			Plasmid-Nesfatin-1 vs. Column E	p=0.9999
I	F (3, 8) = 6.935	P=0.0129	Plasmid-NC vs. Plasmid-Nesfatin-1	p=0.0087
			Plasmid-Nesfatin-1 vs. Column C	p=0.0377
			Plasmid-Nesfatin-1 vs. Column D	p=0.0264

## Sheet: Fig8
C	F (3, 12) = 14.51	P=0.0003	Intact vs. HT+NS	p=0.0017
			HT+NS vs. HT+SCH72984	p=0.0001
			HT+NS vs. HT+666-15	p=0.1108
D	F (3, 12) = 11.61	P=0.0007	Intact vs. HT+NS	p=0.0016
			HT+NS vs. HT+SCH72984	p=0.0009
			HT+NS vs. HT+666-15	p=0.0015
E	F (3, 20) = 35.15	P<0.0001	Intact vs. HT+NS	p<0.0001
			HT+NS vs. HT+SCH72984	p<0.0001
			HT+NS vs. HT+666-15	p<0.0001
F	F (3, 20) = 34.34	P<0.0001	Intact vs. HT+NS	p<0.0001
			HT+NS vs. HT+SCH72984	p<0.0001
			HT+NS vs. HT+666-15	p<0.0001
G	F (3, 12) = 7.899	P=0.0036	Intact vs. HT+NS	p=0.0018
			HT+NS vs. HT+SCH72984	p=0.0171
			HT+NS vs. HT+666-15	p=0.0132
J	F (3, 24) = 9.271	P=0.0003	Intact vs. HT+NS	p=0.0001
			HT+NS vs. HT+SCH72984	p=0.0328
			HT+NS vs. HT+666-15	p=0.5306
K	F (3, 24) = 45.80	P<0.0001	Intact vs. HT+NS	p<0.0001
			HT+NS vs. HT+SCH72984	p<0.0001
			HT+NS vs. HT+666-15	p<0.0001
L	F (3, 24) = 11.72	P<0.0001	Intact vs. HT+NS	p=0.0001
			HT+NS vs. HT+SCH72984	p=0.0001
			HT+NS vs. HT+666-15	p=0.0747
M	F (3, 24) = 7.358	P=0.0012	Intact vs. HT+NS	p=0.0049
			HT+NS vs. HT+SCH72984	p=0.0005
			HT+NS vs. HT+666-15	p=0.0458
N	F (3, 24) = 9.661	P=0.0002	Intact vs. HT+NS	p=0.0003
			HT+NS vs. HT+SCH72984	p=0.015
			HT+NS vs. HT+666-15	p=0.0003
O	F (3, 24) = 7.236	P=0.0013	Intact vs. HT+NS	p=0.0008
			HT+NS vs. HT+SCH72984	p=0.0053
			HT+NS vs. HT+666-15	p=0.0068

## Sheet: Fig9
C	F (2, 9) = 9.838	P=0.0054	Intact vs. HT	p=0.0052
			HT vs. HT+EA	p=0.0139
D	F (2, 15) = 6.625	P=0.0087	Intact vs. HT	p=0.0059
			HT vs. HT+EA	p=0.049
E	F (2, 15) = 6.759	P=0.0081	Intact vs. HT	p=0.0073
			HT vs. HT+EA	p=0.0244
